# Supplementary material for: Competition among Aedes aegypti larvae
Source: PLoS One. 2018 Nov 15;13(11):e0202455. doi: 10.1371/journal.pone.0202455 (PMC6237295; doi:10.1371/journal.pone.0202455)
Supplement: S1 Dataset — (XLSX) [file pone.0202455.s013.xlsx]

## Sheet: Export Summary
	This document was exported from Numbers. Each table was converted to an Excel worksheet. All other objects on each Numbers sheet were placed on separate worksheets. Please be aware that formula calculations may differ in Excel.
	Numbers Sheet Name	Numbers Table Name	Excel Worksheet Name
	Sheet 1
		Raw data Food x Density October 23, 1979 (day 5) to November 10, 1979 (day 23)	Sheet 1 - Raw data Food x Densi

## Sheet: Sheet 1 - Raw data Food x Densi
Raw data Food x Density October 23, 1979 (day 5) to November 10, 1979 (day 23)
	food/larva	larvae/vial	vial number	mass (mg)	sex (m/f)	age at pupation
checked	2 mg	7 larvae	1	1.69	m	5
checked	2 mg	7 larvae	1	1.84	m	5
checked	2 mg	7 larvae	1	2.35	f	6
checked	2 mg	7 larvae	1	1.94	f	7
checked	2 mg	7 larvae	1	1.62	m	7
checked	2 mg	7 larvae	1	2.18	f	14
checked	2 mg	8 larvae	2	2	m	5
checked	2 mg	8 larvae	2	1.75	m	6
checked	2 mg	8 larvae	2	1.41	m	6
checked	2 mg	8 larvae	2	1.69	m	6
checked	2 mg	8 larvae	2	2.03	f	7
checked	2 mg	8 larvae	2	2.22	f	8
checked	2 mg	8 larvae	2	1.45	m	8
checked	4 mg	6 larvae	4	2.26	m	5
checked	4 mg	6 larvae	4	2.38	m	5
checked	4 mg	6 larvae	4	3.26	f	7
checked	4 mg	6 larvae	4	3.39	f	7
checked	4 mg	6 larvae	4	3.02	f	8
checked	4 mg	6 larvae	4	2.71	f	9
checked	4 mg	5 larvae	7	2.41	m	5
checked	4 mg	5 larvae	7	4.19	f	6
checked	4 mg	5 larvae	7	3.82	f	6
checked	4 mg	5 larvae	7	3.36	f	8
checked	3 mg	4 larvae	8	2.06	m	6
checked	3 mg	4 larvae	8	3.51	f	6
checked	3 mg	4 larvae	8	3.14	f	6
checked	3 mg	4 larvae	8	1.74	f	17
checked	2 mg	6 larvae	9	1.68	m	6
checked	2 mg	6 larvae	9	1.8	m	6
checked	2 mg	6 larvae	9	1.27	m	7
checked	2 mg	6 larvae	9	1.88	f	7
checked	2 mg	6 larvae	9	1.79	f	8
checked	5 mg	6 larvae	10	2.67	m	5
checked	5 mg	6 larvae	10	2.29	m	6
checked	5 mg	6 larvae	10	3.82	f	7
checked	5 mg	6 larvae	10	3.82	f	8
checked	5 mg	6 larvae	10	2.56	m	8
checked	5 mg	6 larvae	10	3.39	f	9
checked	5 mg	6 larvae	10	3.32	f	17
checked	5 mg	5 larvae	11	3.85	f	5
checked	5 mg	5 larvae	11	2.54	m	7
checked	5 mg	5 larvae	11	4.11	f	7
checked	5 mg	5 larvae	11	2.74	f	23
checked	4 mg	7 larvae	12	2.11	m	6
checked	4 mg	7 larvae	12	3.65	f	6
checked	4 mg	7 larvae	12	2.13	m	6
checked	4 mg	7 larvae	12	3.36	f	7
checked	4 mg	7 larvae	12	3.05	f	7
checked	4 mg	7 larvae	12	3.23	f	8
checked	4 mg	7 larvae	12	2.87	f	8
checked	4 mg	8 larvae	13	3.6	f	6
checked	4 mg	8 larvae	13	3.52	f	6
checked	4 mg	8 larvae	13	2.46	m	6
checked	4 mg	8 larvae	13	3.71	f	6
checked	4 mg	8 larvae	13	3.51	f	7
checked	4 mg	8 larvae	13	3.41	f	7
checked	4 mg	8 larvae	13	3.51	f	8
checked	4 mg	8 larvae	13	1.98	m	17
checked	5 mg	6 larvae	14	4.46	f	6
checked	5 mg	6 larvae	14	2.74	m	6
checked	5 mg	6 larvae	14	2.83	m	6
checked	5 mg	6 larvae	14	4.28	f	6
checked	5 mg	6 larvae	14	4.11	f	6
checked	5 mg	6 larvae	14	3.72	f	10
checked	4 mg	4 larvae	15	2.26	m	5
checked	4 mg	4 larvae	15	2.32	m	6
checked	4 mg	4 larvae	15	3.25	f	6
checked	3 mg	5 larvae	18	2.49	m	6
checked	3 mg	5 larvae	18	3.16	f	6
checked	3 mg	5 larvae	18	3.21	f	6
checked	3 mg	5 larvae	18	2.76	f	8
checked	5 mg	5 larvae	21	2.54	m	6
checked	4 mg	7 larvae	23	2.24	m	5
checked	4 mg	7 larvae	23	2.33	m	5
checked	4 mg	7 larvae	23	2.17	m	5
checked	4 mg	7 larvae	23	3.68	f	6
checked	4 mg	7 larvae	23	3.2	f	7
checked	4 mg	7 larvae	23	3.19	f	7
checked	4 mg	7 larvae	23	3.2	f	8
checked	3 mg	4 larvae	24	2.24	m	5
checked	3 mg	4 larvae	24	2.15	m	5
checked	3 mg	4 larvae	24	1.98	m	5
checked	3 mg	4 larvae	24	2.01	m	6
checked	2 mg	8 larvae	25	1.72	m	5
checked	2 mg	8 larvae	25	1.94	m	6
checked	2 mg	8 larvae	25	1.95	m	6
checked	2 mg	8 larvae	25	2.11	f	7
checked	2 mg	8 larvae	25	2.2	f	7
checked	2 mg	8 larvae	25	2.26	f	17
checked	5 mg	8 larvae	27	2.63	m	9
checked	5 mg	8 larvae	27	4.3	f	9
checked	5 mg	8 larvae	27	2.6	m	10
checked	5 mg	8 larvae	27	3.96	f	11
checked	4 mg	4 larvae	28	2.58	m	5
checked	4 mg	4 larvae	28	2.59	m	5
checked	4 mg	4 larvae	28	2.68	m	5
checked	4 mg	4 larvae	28	2.54	m	5
checked	3 mg	7 larvae	29	1.91	m	5
checked	3 mg	7 larvae	29	2.02	m	5
checked	3 mg	7 larvae	29	2.54	f	7
checked	3 mg	7 larvae	29	2.94	f	7
checked	3 mg	7 larvae	29	2.59	f	8
checked	3 mg	4 larvae	30	2.18	m	5
checked	3 mg	4 larvae	30	2.83	f	7
checked	3 mg	4 larvae	30	3.02	f	7
checked	5 mg	7 larvae	35	2.87	m	7
checked	5 mg	7 larvae	35	2.45	m	8
checked	5 mg	7 larvae	35	2.21	m	8
checked	5 mg	7 larvae	35	4.06	f	9
checked	5 mg	7 larvae	35	3.98	f	10
checked	5 mg	7 larvae	35	2.22	m	14
checked	5 mg	7 larvae	35	4.08	f	17
checked	5 mg	4 larvae	38	2.49	m	6
checked	5 mg	4 larvae	38	2.5	m	6
checked	5 mg	4 larvae	38	4.04	f	7
checked	5 mg	4 larvae	38	3.72	f	8
checked	4 mg	8 larvae	40	2.45	m	5
checked	4 mg	8 larvae	40	2.31	m	5
checked	4 mg	8 larvae	40	2.34	m	6
checked	4 mg	8 larvae	40	3.85	f	6
checked	4 mg	8 larvae	40	3.76	f	6
checked	4 mg	8 larvae	40	2.42	m	6
checked	4 mg	8 larvae	40	2.79	f	7
checked	4 mg	8 larvae	40	2.2	m	7
checked	3 mg	8 larvae	43	1.97	m	6
checked	3 mg	8 larvae	43	2.79	f	7
checked	3 mg	8 larvae	43	2.62	f	7
checked	3 mg	8 larvae	43	2.74	f	7
checked	3 mg	8 larvae	43	2.55	f	7
checked	3 mg	8 larvae	43	2.02	f	8
checked	3 mg	8 larvae	43	2.3	f	8
checked	3 mg	8 larvae	43	2.81	f	10
checked	2 mg	7 larvae	44	1.82	m	5
checked	2 mg	7 larvae	44	1.61	m	6
checked	2 mg	7 larvae	44	2.19	f	6
checked	2 mg	7 larvae	44	1.81	f	8
checked	2 mg	7 larvae	44	1.78	f	11
checked	2 mg	7 larvae	44	2.17	f	16
checked	2 mg	4 larvae	46	2.11	m	5
checked	2 mg	4 larvae	46	2.78	f	6
checked	2 mg	4 larvae	47	2.02	m	6
checked	2 mg	4 larvae	47	2.21	f	10
checked	3 mg	5 larvae	53	2.24	m	5
checked	3 mg	5 larvae	53	2.18	m	5
checked	3 mg	5 larvae	53	2.24	m	5
checked	3 mg	5 larvae	53	3.44	f	7
checked	5 mg	8 larvae	54	2.48	m	6
checked	5 mg	8 larvae	54	2.51	m	7
checked	5 mg	8 larvae	54	3.8	f	8
checked	5 mg	8 larvae	54	4.03	f	9
checked	5 mg	8 larvae	54	2.21	m	13
checked	3 mg	6 larvae	55	2.06	m	5
checked	3 mg	6 larvae	55	1.9	m	6
checked	3 mg	6 larvae	55	2.71	f	7
checked	3 mg	6 larvae	55	1.9	m	7
checked	3 mg	6 larvae	55	2.65	f	9
checked	3 mg	6 larvae	55	2.81	f	10
checked	2 mg	4 larvae	56	1.61	m	6
checked	2 mg	4 larvae	56	1.69	m	6
checked	2 mg	4 larvae	56	1.61	m	6
checked	4 mg	4 larvae	59	2.11	m	5
checked	4 mg	4 larvae	59	3.6	f	6
checked	4 mg	4 larvae	59	2.2	m	6
checked	4 mg	4 larvae	59	3.21	f	8
checked	3 mg	8 larvae	60	2.17	m	5
checked	3 mg	8 larvae	60	2.35	m	5
checked	3 mg	8 larvae	60	2.35	m	6
checked	3 mg	8 larvae	60	2.17	m	6
checked	3 mg	8 larvae	60	3.02	f	7
checked	3 mg	8 larvae	60	1.75	m	7
checked	3 mg	8 larvae	60	2.26	m	7
checked	3 mg	8 larvae	60	3.61	f	11
checked	2 mg	5 larvae	61	1.69	m	5
checked	2 mg	5 larvae	61	1.83	m	5
checked	2 mg	5 larvae	61	2.63	f	6
checked	2 mg	5 larvae	61	1.82	m	13
checked	5 mg	6 larvae	62	2.61	m	7
checked	5 mg	6 larvae	62	3.63	f	9
checked	5 mg	6 larvae	62	4.08	f	10
checked	5 mg	7 larvae	63	2.06	m	8
checked	5 mg	7 larvae	63	3.07	m	12
checked	5 mg	4 larvae	64	2.62	m	6
checked	5 mg	4 larvae	64	4.15	f	7
checked	5 mg	4 larvae	64	3.96	f	8
checked	5 mg	4 larvae	64	3.66	f	13
checked	2 mg	6 larvae	66	1.72	m	7
checked	2 mg	6 larvae	66	2.19	f	7
checked	2 mg	6 larvae	66	1.71	m	7
checked	2 mg	6 larvae	66	2	f	14
checked	3 mg	8 larvae	67	2.41	m	5
checked	3 mg	8 larvae	67	2.17	m	5
checked	3 mg	8 larvae	67	2.11	m	5
checked	3 mg	8 larvae	67	2.19	m	6
checked	3 mg	8 larvae	67	2.25	m	7
checked	3 mg	8 larvae	67	3.22	f	7
checked	5 mg	4 larvae	68	4.29	f	5
checked	5 mg	4 larvae	68	2.38	m	5
checked	5 mg	4 larvae	68	2.44	m	6
checked	5 mg	4 larvae	68	2.39	m	6
checked	4 mg	5 larvae	69	2.67	m	5
checked	4 mg	5 larvae	69	2.26	m	5
checked	4 mg	5 larvae	69	2.65	m	6
checked	4 mg	5 larvae	69	3.79	f	7
checked	4 mg	5 larvae	69	3.24	f	7
checked	2 mg	7 larvae	70	1.78	m	5
checked	2 mg	7 larvae	70	2.52	f	7
checked	2 mg	7 larvae	70	2.45	f	8
checked	5 mg	7 larvae	71	2.65	m	6
checked	5 mg	7 larvae	71	2.68	m	7
checked	5 mg	7 larvae	71	2.53	m	9
checked	5 mg	7 larvae	71	4.61	f	10
checked	3 mg	5 larvae	74	2.85	f	6
checked	3 mg	5 larvae	74	2.73	f	6
checked	3 mg	5 larvae	74	2.81	f	6
checked	3 mg	5 larvae	74	2.54	f	12
checked	3 mg	5 larvae	74	2.37	f	13
checked	3 mg	7 larvae	78	2.22	m	5
checked	3 mg	7 larvae	78	2.06	m	6
checked	3 mg	7 larvae	78	1.96	m	6
checked	3 mg	7 larvae	78	3.03	f	6
checked	3 mg	7 larvae	78	1.82	m	6
checked	3 mg	7 larvae	78	2.84	f	8
checked	3 mg	7 larvae	78	2.54	f	9
checked	4 mg	6 larvae	79	2.63	m	5
checked	4 mg	6 larvae	79	4.08	f	6
checked	4 mg	6 larvae	79	2.48	m	6
checked	4 mg	6 larvae	79	3.77	f	8
checked	3 mg	6 larvae	80	2.06	m	6
checked	3 mg	6 larvae	80	2.7	f	8
checked	3 mg	6 larvae	80	2.35	f	10
checked	3 mg	6 larvae	80	2.7	f	10
checked	3 mg	6 larvae	82	2.48	m	5
checked	3 mg	6 larvae	82	3.64	f	6
checked	3 mg	6 larvae	82	3.67	f	6
checked	3 mg	6 larvae	82	1.98	m	6
checked	5 mg	8 larvae	83	4.05	f	11
checked	5 mg	8 larvae	83	3.87	f	12
checked	5 mg	8 larvae	83	2.7	m	13
checked	5 mg	8 larvae	83	2.17	m	14
checked	5 mg	4 larvae	84	2.36	m	6
checked	5 mg	4 larvae	84	4.11	f	7
checked	5 mg	4 larvae	84	4.67	f	10
checked	4 mg	6 larvae	85	2.16	m	5
checked	4 mg	6 larvae	85	3.72	f	6
checked	4 mg	6 larvae	85	2.36	m	6
checked	4 mg	6 larvae	85	3.68	f	7
checked	4 mg	6 larvae	85	3.06	f	7
checked	4 mg	6 larvae	85	3.1	f	7
checked	2 mg	7 larvae	86	2.63	f	12
checked	5 mg	5 larvae	87	2.37	m	6
checked	5 mg	5 larvae	87	2.38	m	6
checked	5 mg	5 larvae	87	3.92	f	7
checked	5 mg	5 larvae	87	2.52	m	15
checked	3 mg	7 larvae	88	2.26	m	5
checked	3 mg	7 larvae	88	2.27	m	5
checked	3 mg	7 larvae	88	2.22	m	5
checked	3 mg	7 larvae	88	3.1	f	7
checked	3 mg	7 larvae	88	2.76	f	7
checked	3 mg	7 larvae	88	2.85	f	8
checked	2 mg	7 larvae	89	1.68	m	5
checked	2 mg	7 larvae	89	1.72	m	6
checked	2 mg	7 larvae	89	1.59	m	6
checked	2 mg	7 larvae	89	2.19	f	6
checked	2 mg	7 larvae	89	2.33	f	7
checked	2 mg	7 larvae	89	1.91	f	9
checked	4 mg	6 larvae	90	2.66	m	5
checked	4 mg	6 larvae	90	2.21	m	6
checked	4 mg	6 larvae	90	3.68	f	7
checked	4 mg	6 larvae	90	3.6	f	7
checked	4 mg	6 larvae	90	3.59	f	8
checked	4 mg	7 larvae	91	2.21	m	5
checked	4 mg	7 larvae	91	4.03	f	6
checked	4 mg	7 larvae	91	3.65	f	6
checked	4 mg	7 larvae	91	3.47	f	6
checked	4 mg	7 larvae	91	3.83	f	6
checked	4 mg	7 larvae	91	3.55	f	7
checked	5 mg	7 larvae	93	2.42	m	6
checked	5 mg	7 larvae	93	4.39	f	9
checked	5 mg	7 larvae	93	3.96	f	11
checked	2 mg	6 larvae	94	1.67	m	5
checked	2 mg	6 larvae	94	1.44	m	7
checked	2 mg	6 larvae	94	2.09	f	7
checked	5 mg	4 larvae	96	2.44	m	5
checked	5 mg	4 larvae	96	2.41	m	6
checked	5 mg	4 larvae	96	2.53	m	6
checked	5 mg	4 larvae	96	4.05	f	8
checked	3 mg	6 larvae	97	2.15	m	5
checked	3 mg	6 larvae	97	3.6	f	6
checked	3 mg	6 larvae	97	3.71	f	6
checked	3 mg	5 larvae	98	2	m	5
checked	3 mg	5 larvae	98	1.97	m	6
checked	3 mg	5 larvae	98	1.71	m	6
checked	3 mg	5 larvae	98	2.56	f	7
checked	3 mg	5 larvae	98	2.71	f	13
checked	5 mg	6 larvae	100	2.38	m	5
checked	5 mg	6 larvae	100	4.09	f	6
checked	5 mg	6 larvae	100	2.73	f	7
checked	5 mg	6 larvae	100	2.66	m	11
checked	5 mg	6 larvae	100	3.25	f	14
checked	3 mg	4 larvae	103	2.34	m	6
checked	3 mg	4 larvae	103	2.73	f	6
checked	3 mg	4 larvae	103	3.16	f	7
checked	2 mg	8 larvae	104	2.36	m	5
checked	2 mg	8 larvae	104	2.05	m	5
checked	2 mg	8 larvae	104	2.47	m	5
checked	2 mg	8 larvae	104	1.88	f	9
checked	2 mg	8 larvae	104	1.6	m	15
checked	2 mg	8 larvae	104	1.76	f	15
checked	5 mg	8 larvae	105	2.66	m	6
checked	5 mg	8 larvae	105	2.49	m	8
checked	5 mg	8 larvae	105	4.4	f	8
checked	5 mg	8 larvae	105	4.48	f	9
checked	5 mg	8 larvae	105	4.39	f	10
checked	5 mg	8 larvae	105	2.85	m	11
checked	2 mg	8 larvae	106	1.98	m	5
checked	2 mg	8 larvae	106	1.86	m	6
checked	2 mg	8 larvae	106	1.81	m	6
checked	2 mg	8 larvae	106	2.47	f	7
checked	4 mg	5 larvae	107	2.41	m	5
checked	4 mg	5 larvae	107	3.77	f	6
checked	4 mg	5 larvae	107	3.61	f	6
checked	4 mg	5 larvae	107	3.55	f	7
checked	3 mg	8 larvae	110	1.86	m	5
checked	3 mg	8 larvae	110	1.95	m	5
checked	3 mg	8 larvae	110	1.98	m	5
checked	3 mg	8 larvae	110	2.01	m	5
checked	3 mg	8 larvae	110	2.67	f	7
checked	3 mg	8 larvae	110	2.72	f	7
checked	3 mg	8 larvae	110	2.84	f	7
checked	3 mg	8 larvae	110	2.74	f	8
checked	2 mg	5 larvae	111	1.85	m	6
checked	2 mg	5 larvae	111	2.96	f	7
checked	2 mg	5 larvae	111	1.77	m	14
checked	2 mg	4 larvae	112	2.08	m	5
checked	2 mg	4 larvae	112	1.65	m	5
checked	4 mg	4 larvae	113	3.68	f	5
checked	4 mg	4 larvae	113	2.05	m	6
checked	4 mg	4 larvae	113	3.63	f	7
checked	4 mg	4 larvae	113	2.94	f	8
checked	4 mg	8 larvae	114	2.55	m	5
checked	4 mg	8 larvae	114	2.48	m	5
checked	4 mg	8 larvae	114	4.07	f	6
checked	4 mg	8 larvae	114	2.23	m	6
checked	4 mg	8 larvae	114	3.69	f	6
checked	4 mg	8 larvae	114	3.63	f	7
checked	4 mg	8 larvae	114	3.71	f	9
checked	4 mg	4 larvae	116	2.21	m	5
checked	4 mg	4 larvae	116	2.16	m	5
checked	4 mg	4 larvae	116	2.38	m	5
checked	4 mg	4 larvae	116	3.73	f	7
checked	5 mg	5 larvae	117	3.84	f	7
checked	5 mg	5 larvae	117	2.74	m	7
checked	5 mg	5 larvae	117	4.34	f	11
checked	5 mg	5 larvae	117	3.19	f	11
checked	2 mg	4 larvae	119	1.95	m	5
checked	5 mg	6 larvae	120	4.25	f	6
checked	5 mg	6 larvae	120	2.72	m	7
checked	5 mg	6 larvae	120	4.09	f	7
checked	5 mg	6 larvae	120	4.15	f	8
checked	5 mg	6 larvae	120	2.4	m	8
checked	5 mg	6 larvae	120	3.86	f	9
checked	2 mg	6 larvae	121	1.63	m	6
checked	2 mg	6 larvae	121	1.51	m	6
checked	2 mg	6 larvae	121	1.46	m	6
checked	2 mg	6 larvae	121	2.31	f	7
checked	3 mg	8 larvae	122	2.05	m	5
checked	3 mg	8 larvae	122	2.19	m	5
checked	3 mg	8 larvae	122	1.92	m	6
checked	3 mg	8 larvae	122	1.87	m	7
checked	3 mg	8 larvae	122	3.01	f	7
checked	3 mg	8 larvae	122	3.15	f	7
checked	3 mg	8 larvae	122	2.98	f	8
checked	3 mg	8 larvae	122	3.43	f	13
checked	4 mg	7 larvae	123	2.43	m	5
checked	4 mg	7 larvae	123	2.46	m	5
checked	4 mg	7 larvae	123	2.03	m	6
checked	2 mg	5 larvae	124	2.21	f	7
checked	2 mg	5 larvae	124	2.2	f	7
checked	2 mg	5 larvae	124	1.89	f	8
checked	2 mg	5 larvae	124	1.6	f	9
checked	2 mg	6 larvae	125	1.69	m	5
checked	2 mg	6 larvae	125	1.69	m	5
checked	2 mg	6 larvae	125	1.64	m	6
checked	2 mg	6 larvae	125	1.48	m	7
checked	3 mg	7 larvae	127	2.3	m	5
checked	3 mg	7 larvae	127	2.27	m	5
checked	3 mg	7 larvae	127	2.24	m	5
checked	3 mg	7 larvae	127	3.33	f	6
checked	3 mg	7 larvae	127	2.99	f	7
checked	3 mg	7 larvae	127	3.88	f	12
checked	5 mg	8 larvae	128	4.25	f	12
checked	5 mg	8 larvae	128	4.22	f	15
checked	5 mg	5 larvae	130	2.54	m	6
checked	5 mg	5 larvae	130	2.6	m	7
checked	5 mg	5 larvae	130	4.39	f	7
checked	3 mg	6 larvae	131	2.38	m	5
checked	3 mg	6 larvae	131	2.37	m	5
checked	3 mg	6 larvae	131	3.68	f	6
checked	3 mg	6 larvae	131	3.26	f	9
checked	3 mg	5 larvae	137	2.2	m	5
checked	3 mg	5 larvae	137	2.02	m	6
checked	3 mg	5 larvae	137	1.97	m	6
checked	3 mg	5 larvae	137	2.58	f	7
checked	4 mg	5 larvae	139	1.85	m	5
checked	4 mg	5 larvae	139	3.43	f	6
checked	4 mg	5 larvae	139	3.67	f	6
checked	4 mg	5 larvae	139	3.36	f	6
checked	4 mg	5 larvae	139	3.48	f	11
checked	4 mg	8 larvae	140	2.36	m	5
checked	4 mg	8 larvae	140	2.19	m	5
checked	4 mg	8 larvae	140	1.96	m	6
checked	4 mg	8 larvae	140	2.16	m	6
checked	4 mg	8 larvae	140	3.17	f	7
checked	4 mg	8 larvae	140	3.31	f	7
checked	4 mg	8 larvae	140	2.83	f	7
checked	4 mg	8 larvae	140	2.91	f	8
checked	4 mg	8 larvae	140	2.83	f	8
checked	5 mg	7 larvae	143	2.64	m	8
checked	5 mg	7 larvae	143	2.43	m	11
checked	5 mg	7 larvae	143	2.52	m	13
checked	4 mg	7 larvae	145	1.93	m	5
checked	4 mg	7 larvae	145	2.03	m	5
checked	4 mg	7 larvae	145	2.16	m	5
checked	4 mg	7 larvae	145	3.95	f	6
checked	4 mg	7 larvae	145	3.92	f	6
checked	4 mg	7 larvae	145	3.62	f	8
checked	4 mg	6 larvae	147	2.49	m	5
checked	4 mg	6 larvae	147	2.46	m	5
checked	4 mg	6 larvae	147	2.7	m	5
checked	4 mg	6 larvae	147	2.35	m	6
checked	4 mg	6 larvae	147	4.08	f	7
checked	4 mg	6 larvae	147	3.37	f	8
checked	3 mg	4 larvae	148	2.31	m	5
checked	3 mg	4 larvae	148	2.15	m	5
checked	3 mg	4 larvae	148	2.27	m	5
checked	3 mg	4 larvae	148	3.11	f	11
checked	3 mg	7 larvae	149	2.48	m	5
checked	3 mg	7 larvae	149	2.39	m	5
checked	3 mg	7 larvae	149	3.67	f	6
checked	3 mg	7 larvae	149	2.94	f	8
checked	3 mg	7 larvae	149	3.09	f	8
checked	2 mg	5 larvae	150	1.69	m	6
checked	2 mg	5 larvae	150	1.97	f	8
checked	2 mg	5 larvae	150	1.33	m	8
checked	2 mg	5 larvae	150	1.53	m	15
checked	4 mg	8 larvae	151	2.53	m	5
checked	4 mg	8 larvae	151	2.44	m	5
checked	4 mg	8 larvae	151	3.98	f	6
checked	4 mg	8 larvae	151	3.57	f	6
checked	4 mg	8 larvae	151	3.71	f	6
checked	4 mg	8 larvae	151	3.62	f	7
checked	4 mg	8 larvae	151	2.47	m	8
checked	4 mg	5 larvae	154	2.37	m	5
checked	4 mg	5 larvae	154	3.57	f	6
checked	4 mg	5 larvae	154	3.44	f	6
checked	4 mg	5 larvae	154	3.09	f	6
checked	4 mg	5 larvae	154	2.8	f	8
checked	2 mg	8 larvae	155	1.59	m	5
checked	2 mg	8 larvae	155	1.7	m	5
checked	2 mg	8 larvae	155	1.74	m	6
checked	2 mg	8 larvae	155	1.87	f	8
