# Supplementary material for: Competition among Aedes aegypti larvae
Source: PLoS One. 2018 Nov 15;13(11):e0202455. doi: 10.1371/journal.pone.0202455 (PMC6237295; doi:10.1371/journal.pone.0202455)
Supplement: S2 Dataset — (XLSX) [file pone.0202455.s014.xlsx]

## Sheet: Export Summary
	This document was exported from Numbers. Each table was converted to an Excel worksheet. All other objects on each Numbers sheet were placed on separate worksheets. Please be aware that formula calculations may differ in Excel.
	Numbers Sheet Name	Numbers Table Name	Excel Worksheet Name
	Sheet 1
		Raw data for food x density x sex ratio experiment February 25, 1980 (day 5 first pupation)	Sheet 1 - Raw data for food x d

## Sheet: Sheet 1 - Raw data for food x d
Raw data for food x density x sex ratio experiment February 25, 1980 (day 5 first pupation)
	food (mg/larva)	density (larva/vial)	vial number	mass (mg)	sex (m/f)	age at pupation (days)
checked	4 mg food/larva	6 larvae/vial	1	4.13	f	6
checked	4 mg food/larva	6 larvae/vial	1	4.18	f	6
checked	4 mg food/larva	6 larvae/vial	1	2.87	m	6
checked	3 mg food/larva	5 larvae/vial	2	2.71	f	7
checked	3 mg food/larva	5 larvae/vial	2	3.02	f	9
checked	3 mg food/larva	5 larvae/vial	2	2.08	m	6
checked	3 mg food/larva	5 larvae/vial	2	2.09	m	6
checked	3 mg food/larva	5 larvae/vial	2	2.71	m	6
checked	4 mg food/larva	5 larvae/vial	3	3.46	f	6
checked	4 mg food/larva	5 larvae/vial	3	3.75	f	6
checked	4 mg food/larva	5 larvae/vial	3	4.16	f	7
checked	3 mg food/larva	5 larvae/vial	4	2.55	f	6
checked	3 mg food/larva	5 larvae/vial	4	2.57	f	6
checked	3 mg food/larva	5 larvae/vial	4	2.73	f	6
checked	3 mg food/larva	5 larvae/vial	4	3.21	f	6
checked	3 mg food/larva	5 larvae/vial	4	1.56	m	7
checked	3 mg food/larva	6 larvae/vial	5	2.03	m	6
checked	3 mg food/larva	6 larvae/vial	5	2.11	m	6
checked	3 mg food/larva	6 larvae/vial	5	2.35	m	6
checked	3 mg food/larva	6 larvae/vial	5	2.54	m	6
checked	3 mg food/larva	5 larvae/vial	6	2.74	f	6
checked	3 mg food/larva	5 larvae/vial	6	2.9	f	8
checked	3 mg food/larva	5 larvae/vial	6	1.89	m	6
checked	3 mg food/larva	5 larvae/vial	6	1.97	m	6
checked	3 mg food/larva	5 larvae/vial	6	2.11	m	6
checked	3 mg food/larva	6 larvae/vial	7	2.89	f	6
checked	3 mg food/larva	6 larvae/vial	7	3.08	f	6
checked	3 mg food/larva	6 larvae/vial	7	3.65	f	7
checked	3 mg food/larva	6 larvae/vial	7	1.91	m	7
checked	3 mg food/larva	6 larvae/vial	7	2.14	m	6
checked	4 mg food/larva	6 larvae/vial	8	3.54	f	10
checked	4 mg food/larva	6 larvae/vial	8	3.89	f	10
checked	4 mg food/larva	6 larvae/vial	8	4.15	f	9
checked	4 mg food/larva	6 larvae/vial	8	1.93	m	13
checked	4 mg food/larva	6 larvae/vial	8	1.95	m	14
checked	3 mg food/larva	5 larvae/vial	9	2.61	f	7
checked	3 mg food/larva	5 larvae/vial	9	2.83	f	7
checked	3 mg food/larva	5 larvae/vial	9	2.86	f	7
checked	3 mg food/larva	5 larvae/vial	9	1.83	m	6
checked	3 mg food/larva	5 larvae/vial	9	1.92	m	6
checked	3 mg food/larva	5 larvae/vial	10	2.32	f	7
checked	3 mg food/larva	5 larvae/vial	10	2.92	f	6
checked	3 mg food/larva	5 larvae/vial	10	2.92	f	11
checked	3 mg food/larva	5 larvae/vial	10	1.93	m	5
checked	3 mg food/larva	5 larvae/vial	10	2.05	m	6
checked	3 mg food/larva	5 larvae/vial	11	1.82	m	6
checked	3 mg food/larva	5 larvae/vial	11	1.83	m	5
checked	3 mg food/larva	5 larvae/vial	11	1.88	m	6
checked	3 mg food/larva	5 larvae/vial	11	1.95	m	6
checked	3 mg food/larva	5 larvae/vial	11	2.11	m	5
checked	3 mg food/larva	5 larvae/vial	12	2.72	f	7
checked	3 mg food/larva	5 larvae/vial	12	2.93	f	8
checked	3 mg food/larva	5 larvae/vial	12	3.06	f	6
checked	3 mg food/larva	5 larvae/vial	12	1.88	m	6
checked	3 mg food/larva	5 larvae/vial	13	1.67	m	7
checked	3 mg food/larva	5 larvae/vial	13	1.95	m	7
checked	3 mg food/larva	5 larvae/vial	13	1.97	m	6
checked	3 mg food/larva	5 larvae/vial	13	2.02	m	5
checked	3 mg food/larva	5 larvae/vial	13	2.22	m	6
checked	3 mg food/larva	6 larvae/vial	14	1.76	m	6
checked	3 mg food/larva	6 larvae/vial	14	2.12	m	5
checked	3 mg food/larva	6 larvae/vial	14	2.39	m	6
checked	3 mg food/larva	6 larvae/vial	14	2.7	m	6
checked	3 mg food/larva	6 larvae/vial	15	4.03	f	8
checked	3 mg food/larva	6 larvae/vial	15	2.13	m	8
checked	3 mg food/larva	6 larvae/vial	16	2.79	f	7
checked	3 mg food/larva	6 larvae/vial	16	3.24	f	7
checked	3 mg food/larva	6 larvae/vial	16	3.27	f	6
checked	3 mg food/larva	6 larvae/vial	16	2.14	m	6
checked	3 mg food/larva	6 larvae/vial	16	2.33	m	6
checked	3 mg food/larva	6 larvae/vial	17	2.99	f	6
checked	3 mg food/larva	6 larvae/vial	17	3.05	f	6
checked	3 mg food/larva	6 larvae/vial	17	3.26	f	7
checked	3 mg food/larva	6 larvae/vial	17	2.05	m	8
checked	3 mg food/larva	6 larvae/vial	17	2.42	m	6
checked	4 mg food/larva	6 larvae/vial	18	2.33	m	5
checked	4 mg food/larva	6 larvae/vial	18	2.5	m	5
checked	4 mg food/larva	5 larvae/vial	19	4.2	f	6
checked	4 mg food/larva	5 larvae/vial	19	4.35	f	6
checked	4 mg food/larva	5 larvae/vial	19	2.58	m	5
checked	4 mg food/larva	5 larvae/vial	20	2.34	m	10
checked	3 mg food/larva	6 larvae/vial	21	2.81	f	10
checked	3 mg food/larva	6 larvae/vial	21	3.62	f	13
checked	3 mg food/larva	6 larvae/vial	21	3.68	f	6
checked	3 mg food/larva	5 larvae/vial	21	2.12	m	6
checked	3 mg food/larva	6 larvae/vial	21	2.06	m	7
checked	3 mg food/larva	6 larvae/vial	21	2.32	m	6
checked	4 mg food/larva	5 larvae/vial	22	2.81	f	6
checked	4 mg food/larva	5 larvae/vial	22	3.23	f	10
checked	4 mg food/larva	5 larvae/vial	22	3.46	f	6
checked	4 mg food/larva	5 larvae/vial	22	2.27	m	6
checked	4 mg food/larva	5 larvae/vial	22	2.56	m	5
checked	3 mg food/larva	6 larvae/vial	23	2.2	m	5
checked	3 mg food/larva	6 larvae/vial	23	2.42	m	5
checked	3 mg food/larva	6 larvae/vial	23	2.45	m	5
checked	3 mg food/larva	6 larvae/vial	24	3.17	f	7
checked	3 mg food/larva	6 larvae/vial	24	1.39	m	12
checked	3 mg food/larva	6 larvae/vial	24	2	m	6
checked	3 mg food/larva	6 larvae/vial	24	2.22	m	7
checked	3 mg food/larva	6 larvae/vial	24	2.3	m	6
checked	3 mg food/larva	6 larvae/vial	25	2.11	m	5
checked	4 mg food/larva	5 larvae/vial	26	3.69	f	8
checked	4 mg food/larva	5 larvae/vial	26	2.42	m	6
checked	4 mg food/larva	5 larvae/vial	26	2.78	m	8
checked	4 mg food/larva	5 larvae/vial	26	2.83	m	6
checked	3 mg food/larva	5 larvae/vial	27	2.83	f	8
checked	3 mg food/larva	5 larvae/vial	27	3.29	f	7
checked	3 mg food/larva	5 larvae/vial	27	1.97	m	5
checked	3 mg food/larva	5 larvae/vial	27	2.02	m	5
checked	3 mg food/larva	5 larvae/vial	27	2.23	m	5
checked	3 mg food/larva	6 larvae/vial	28	1.89	m	5
checked	3 mg food/larva	6 larvae/vial	28	1.92	m	6
checked	3 mg food/larva	6 larvae/vial	28	2.26	m	5
checked	3 mg food/larva	5 larvae/vial	29	1.96	m	5
checked	3 mg food/larva	5 larvae/vial	29	1.96	m	9
checked	3 mg food/larva	5 larvae/vial	29	2.21	m	7
checked	3 mg food/larva	5 larvae/vial	29	2.27	m	5
checked	4 mg food/larva	6 larvae/vial	30	2.95	f	7
checked	4 mg food/larva	6 larvae/vial	30	3.57	f	11
checked	4 mg food/larva	6 larvae/vial	30	4.01	f	8
checked	4 mg food/larva	6 larvae/vial	30	2.23	m	6
checked	4 mg food/larva	6 larvae/vial	30	2.28	m	7
checked	4 mg food/larva	6 larvae/vial	30	2.47	m	7
checked	3 mg food/larva	6 larvae/vial	31	4.61	f	6
checked	3 mg food/larva	6 larvae/vial	31	2.12	m	7
checked	4 mg food/larva	6 larvae/vial	32	3	f	7
checked	4 mg food/larva	6 larvae/vial	32	3.38	f	8
checked	4 mg food/larva	6 larvae/vial	32	3.51	f	6
checked	4 mg food/larva	6 larvae/vial	32	1.98	m	6
checked	4 mg food/larva	6 larvae/vial	32	2.06	m	6
checked	4 mg food/larva	6 larvae/vial	32	2.42	m	5
checked	4 mg food/larva	5 larvae/vial	33	3.18	f	8
checked	4 mg food/larva	5 larvae/vial	33	3.32	f	9
checked	4 mg food/larva	5 larvae/vial	33	3.54	f	6
checked	4 mg food/larva	5 larvae/vial	33	1.57	m	5
checked	4 mg food/larva	5 larvae/vial	33	2.17	m	6
checked	4 mg food/larva	5 larvae/vial	34	4.4	f	6
checked	4 mg food/larva	5 larvae/vial	34	2.15	m	6
checked	4 mg food/larva	5 larvae/vial	34	2.26	m	5
checked	4 mg food/larva	5 larvae/vial	34	2.36	m	6
checked	3 mg food/larva	6 larvae/vial	36	3.2	f	6
checked	3 mg food/larva	6 larvae/vial	36	3.2	f	8
checked	3 mg food/larva	6 larvae/vial	36	2.47	m	6
checked	3 mg food/larva	6 larvae/vial	36	2.55	m	7
checked	4 mg food/larva	6 larvae/vial	37	3.3	f	7
checked	4 mg food/larva	6 larvae/vial	37	3.68	f	6
checked	4 mg food/larva	6 larvae/vial	37	3.79	f	8
checked	4 mg food/larva	6 larvae/vial	37	2.03	m	7
checked	4 mg food/larva	6 larvae/vial	37	2.17	m	6
checked	4 mg food/larva	6 larvae/vial	37	2.32	m	5
checked	3 mg food/larva	5 larvae/vial	38	2.51	f	7
checked	3 mg food/larva	5 larvae/vial	38	2.85	f	6
checked	3 mg food/larva	5 larvae/vial	38	1.94	m	6
checked	3 mg food/larva	5 larvae/vial	38	1.97	m	6
checked	3 mg food/larva	5 larvae/vial	38	2.05	m	6
checked	3 mg food/larva	5 larvae/vial	39	2.62	f	7
checked	3 mg food/larva	5 larvae/vial	39	3.08	f	6
checked	3 mg food/larva	5 larvae/vial	39	3.31	f	7
checked	3 mg food/larva	5 larvae/vial	39	1.87	m	7
checked	3 mg food/larva	5 larvae/vial	40	2.1	m	14
checked	3 mg food/larva	5 larvae/vial	40	2.35	m	5
checked	3 mg food/larva	5 larvae/vial	40	2.52	m	8
checked	3 mg food/larva	5 larvae/vial	40	2.53	m	5
checked	4 mg food/larva	5 larvae/vial	41	4.89	f	7
checked	4 mg food/larva	5 larvae/vial	41	2.28	m	9
checked	4 mg food/larva	5 larvae/vial	41	2.54	m	6
checked	3 mg food/larva	5 larvae/vial	42	3.09	f	6
checked	3 mg food/larva	5 larvae/vial	42	3.16	f	7
checked	3 mg food/larva	5 larvae/vial	42	2.02	m	5
checked	3 mg food/larva	5 larvae/vial	42	2.16	m	6
checked	3 mg food/larva	5 larvae/vial	42	2.33	m	5
checked	4 mg food/larva	6 larvae/vial	43	3.73	f	6
checked	4 mg food/larva	6 larvae/vial	43	3.76	f	7
checked	4 mg food/larva	6 larvae/vial	43	3.98	f	6
checked	4 mg food/larva	6 larvae/vial	43	2.08	m	7
checked	4 mg food/larva	6 larvae/vial	43	2.48	m	5
checked	4 mg food/larva	6 larvae/vial	43	2.58	m	5
checked	4 mg food/larva	5 larvae/vial	44	4.15	f	8
checked	4 mg food/larva	5 larvae/vial	44	4.16	f	8
checked	3 mg food/larva	6 larvae/vial	45	3.73	f	7
checked	3 mg food/larva	6 larvae/vial	45	2.23	m	5
checked	3 mg food/larva	6 larvae/vial	45	2.45	m	7
checked	3 mg food/larva	6 larvae/vial	45	2.48	m	6
checked	4 mg food/larva	6 larvae/vial	46	3.7	f	6
checked	4 mg food/larva	6 larvae/vial	46	3.99	f	6
checked	4 mg food/larva	6 larvae/vial	46	4.27	f	6
checked	4 mg food/larva	6 larvae/vial	46	2.25	m	5
checked	4 mg food/larva	6 larvae/vial	48	2.32	m	5
checked	4 mg food/larva	6 larvae/vial	48	2.73	m	6
checked	3 mg food/larva	5 larvae/vial	49	3.57	f	6
checked	3 mg food/larva	5 larvae/vial	49	3.82	f	6
checked	3 mg food/larva	5 larvae/vial	49	2.72	m	6
checked	3 mg food/larva	6 larvae/vial	50	3.37	f	6
checked	3 mg food/larva	6 larvae/vial	50	3.65	f	6
checked	3 mg food/larva	6 larvae/vial	50	3.96	f	7
checked	3 mg food/larva	6 larvae/vial	50	2.26	m	5
checked	3 mg food/larva	5 larvae/vial	51	3.81	f	6
checked	3 mg food/larva	5 larvae/vial	51	2.18	m	6
checked	3 mg food/larva	5 larvae/vial	51	2.51	m	6
checked	3 mg food/larva	6 larvae/vial	52	2.25	m	6
checked	3 mg food/larva	6 larvae/vial	52	2.74	m	6
checked	4 mg food/larva	5 larvae/vial	53	3.74	f	7
checked	4 mg food/larva	5 larvae/vial	53	4.06	f	6
checked	4 mg food/larva	5 larvae/vial	53	2.22	m	5
checked	4 mg food/larva	5 larvae/vial	53	2.6	m	5
checked	4 mg food/larva	5 larvae/vial	54	4.08	f	7
checked	4 mg food/larva	5 larvae/vial	54	2.52	m	6
checked	4 mg food/larva	5 larvae/vial	54	2.6	m	5
checked	4 mg food/larva	5 larvae/vial	54	2.62	m	5
checked	3 mg food/larva	6 larvae/vial	55	3.57	f	8
checked	3 mg food/larva	6 larvae/vial	55	1.94	m	5
checked	3 mg food/larva	6 larvae/vial	55	2.04	m	5
checked	3 mg food/larva	6 larvae/vial	55	2.28	m	5
checked	3 mg food/larva	6 larvae/vial	55	2.35	m	5
checked	3 mg food/larva	5 larvae/vial	56	3.8	f	6
checked	3 mg food/larva	5 larvae/vial	56	2.03	m	6
checked	3 mg food/larva	5 larvae/vial	56	2.16	m	6
checked	4 mg food/larva	5 larvae/vial	58	3.73	f	7
checked	4 mg food/larva	5 larvae/vial	58	4.24	f	6
checked	4 mg food/larva	5 larvae/vial	58	2.23	m	7
checked	4 mg food/larva	5 larvae/vial	58	2.32	m	5
checked	4 mg food/larva	5 larvae/vial	58	2.32	m	6
checked	4 mg food/larva	6 larvae/vial	59	4.18	f	6
checked	4 mg food/larva	6 larvae/vial	59	2.38	m	6
checked	4 mg food/larva	6 larvae/vial	59	2.54	m	6
checked	4 mg food/larva	6 larvae/vial	59	2.75	m	6
checked	4 mg food/larva	6 larvae/vial	59	2.9	m	5
checked	4 mg food/larva	6 larvae/vial	60	3.35	f	6
checked	4 mg food/larva	6 larvae/vial	60	2.32	m	6
checked	4 mg food/larva	6 larvae/vial	60	2.46	m	5
checked	4 mg food/larva	6 larvae/vial	60	2.6	m	5
checked	4 mg food/larva	6 larvae/vial	60	2.64	m	6
checked	4 mg food/larva	6 larvae/vial	62	1.91	m	10
checked	4 mg food/larva	6 larvae/vial	62	1.99	m	12
checked	4 mg food/larva	6 larvae/vial	62	2.06	m	9
checked	4 mg food/larva	6 larvae/vial	62	2.23	m	6
checked	3 mg food/larva	5 larvae/vial	63	2.13	m	6
checked	3 mg food/larva	5 larvae/vial	63	2.27	m	6
checked	4 mg food/larva	6 larvae/vial	64	5.29	f	6
checked	4 mg food/larva	6 larvae/vial	64	2.33	m	6
checked	4 mg food/larva	6 larvae/vial	65	3.67	f	7
checked	4 mg food/larva	6 larvae/vial	65	3.84	f	7
checked	4 mg food/larva	6 larvae/vial	65	3.89	f	6
checked	4 mg food/larva	6 larvae/vial	65	1.89	m	6
checked	4 mg food/larva	6 larvae/vial	65	2.03	m	7
checked	4 mg food/larva	5 larvae/vial	66	4.07	f	6
checked	4 mg food/larva	5 larvae/vial	66	2.39	m	6
checked	4 mg food/larva	5 larvae/vial	66	2.47	m	8
checked	4 mg food/larva	5 larvae/vial	66	2.52	m	6
checked	4 mg food/larva	5 larvae/vial	67	1.89	f	18
checked	4 mg food/larva	5 larvae/vial	67	4.42	f	6
checked	4 mg food/larva	5 larvae/vial	67	2.25	m	5
checked	3 mg food/larva	6 larvae/vial	68	3.05	f	6
checked	3 mg food/larva	6 larvae/vial	68	3.39	f	11
checked	3 mg food/larva	6 larvae/vial	68	1.81	m	7
checked	3 mg food/larva	6 larvae/vial	68	1.95	m	5
checked	3 mg food/larva	6 larvae/vial	68	2.01	m	6
checked	3 mg food/larva	6 larvae/vial	68	2.07	m	6
checked	4 mg food/larva	5 larvae/vial	69	3.83	f	6
checked	4 mg food/larva	5 larvae/vial	69	4.36	f	6
checked	4 mg food/larva	5 larvae/vial	69	2.53	m	6
checked	4 mg food/larva	5 larvae/vial	69	2.57	m	5
checked	4 mg food/larva	5 larvae/vial	70	4.11	f	6
checked	4 mg food/larva	5 larvae/vial	70	2.19	m	5
checked	4 mg food/larva	5 larvae/vial	70	2.23	m	5
checked	4 mg food/larva	5 larvae/vial	70	2.36	m	6
checked	3 mg food/larva	6 larvae/vial	71	3.06	f	7
checked	3 mg food/larva	6 larvae/vial	71	3.25	f	8
checked	3 mg food/larva	6 larvae/vial	71	3.82	f	6
checked	3 mg food/larva	6 larvae/vial	71	2.14	m	7
checked	4 mg food/larva	6 larvae/vial	72	4.15	f	15
checked	4 mg food/larva	6 larvae/vial	72	2.33	m	8
checked	4 mg food/larva	5 larvae/vial	73	4.27	f	9
checked	4 mg food/larva	5 larvae/vial	73	2.47	m	9
checked	3 mg food/larva	5 larvae/vial	74	2.86	f	7
checked	3 mg food/larva	5 larvae/vial	74	3.12	f	6
checked	3 mg food/larva	5 larvae/vial	74	2.14	m	6
checked	3 mg food/larva	5 larvae/vial	74	2.17	m	6
checked	4 mg food/larva	6 larvae/vial	75	3.03	f	19
checked	4 mg food/larva	6 larvae/vial	75	3.33	f	13
checked	4 mg food/larva	6 larvae/vial	75	3.36	f	10
checked	4 mg food/larva	5 larvae/vial	76	2.52	m	6
checked	4 mg food/larva	5 larvae/vial	76	2.67	m	5
checked	3 mg food/larva	6 larvae/vial	77	2.84	f	11
checked	3 mg food/larva	6 larvae/vial	77	1.46	m	13
checked	3 mg food/larva	6 larvae/vial	77	2.33	m	7
checked	3 mg food/larva	6 larvae/vial	77	2.48	m	7
checked	4 mg food/larva	5 larvae/vial	78	4.49	f	11
checked	4 mg food/larva	5 larvae/vial	78	2.14	m	7
checked	4 mg food/larva	5 larvae/vial	78	2.61	m	6
checked	4 mg food/larva	6 larvae/vial	79	3.93	f	6
checked	4 mg food/larva	6 larvae/vial	79	4.64	f	6
checked	4 mg food/larva	6 larvae/vial	79	2.62	m	8
checked	4 mg food/larva	6 larvae/vial	81	4.3	f	7
checked	4 mg food/larva	6 larvae/vial	81	4.67	f	7
checked	4 mg food/larva	6 larvae/vial	82	4.31	f	7
checked	4 mg food/larva	6 larvae/vial	82	2.36	m	7
checked	4 mg food/larva	6 larvae/vial	82	2.45	m	6
checked	4 mg food/larva	6 larvae/vial	82	2.54	m	7
checked	3 mg food/larva	5 larvae/vial	83	2.84	f	9
checked	3 mg food/larva	5 larvae/vial	83	1.55	m	12
checked	3 mg food/larva	5 larvae/vial	83	2.18	m	7
checked	3 mg food/larva	5 larvae/vial	83	2.18	m	8
checked	3 mg food/larva	6 larvae/vial	84	3.5	f	6
checked	3 mg food/larva	6 larvae/vial	84	2.01	m	6
checked	3 mg food/larva	6 larvae/vial	84	2.19	m	6
checked	3 mg food/larva	6 larvae/vial	84	2.19	m	6
checked	3 mg food/larva	6 larvae/vial	85	2.85	f	7
checked	3 mg food/larva	6 larvae/vial	85	3.27	f	6
checked	3 mg food/larva	6 larvae/vial	85	3.27	f	7
checked	3 mg food/larva	6 larvae/vial	85	3.68	f	10
checked	3 mg food/larva	6 larvae/vial	85	2.3	m	5
checked	3 mg food/larva	6 larvae/vial	86	2.92	f	7
checked	3 mg food/larva	6 larvae/vial	86	1.94	m	5
checked	3 mg food/larva	6 larvae/vial	86	1.95	m	5
checked	3 mg food/larva	6 larvae/vial	86	1.98	m	6
checked	3 mg food/larva	6 larvae/vial	86	2.05	m	5
checked	3 mg food/larva	6 larvae/vial	86	2.23	m	6
checked	4 mg food/larva	5 larvae/vial	87	3.15	f	7
checked	4 mg food/larva	5 larvae/vial	87	2.3	m	6
checked	3 mg food/larva	5 larvae/vial	88	2.21	f	7
checked	3 mg food/larva	5 larvae/vial	88	2.3	f	6
checked	3 mg food/larva	5 larvae/vial	88	2.52	f	7
checked	3 mg food/larva	5 larvae/vial	88	1.55	m	7
checked	3 mg food/larva	5 larvae/vial	88	1.79	m	6
checked	4 mg food/larva	5 larvae/vial	89	4.32	f	6
checked	4 mg food/larva	5 larvae/vial	89	2.32	m	6
checked	4 mg food/larva	5 larvae/vial	89	2.39	m	6
checked	4 mg food/larva	5 larvae/vial	89	2.62	m	6
checked	3 mg food/larva	6 larvae/vial	90	2.44	f	8
checked	3 mg food/larva	6 larvae/vial	90	2.49	f	8
checked	3 mg food/larva	6 larvae/vial	90	2.59	f	8
checked	3 mg food/larva	6 larvae/vial	90	2.62	f	8
checked	3 mg food/larva	6 larvae/vial	90	1.99	m	6
checked	3 mg food/larva	5 larvae/vial	91	2.72	f	7
checked	3 mg food/larva	5 larvae/vial	91	2.91	f	6
checked	3 mg food/larva	5 larvae/vial	91	2.18	m	6
checked	3 mg food/larva	5 larvae/vial	91	2.22	m	7
checked	3 mg food/larva	5 larvae/vial	92	2.38	m	5
checked	3 mg food/larva	5 larvae/vial	92	2.82	m	6
checked	4 mg food/larva	6 larvae/vial	93	2.3	m	7
checked	4 mg food/larva	6 larvae/vial	93	2.36	m	6
checked	4 mg food/larva	6 larvae/vial	93	2.61	m	6
checked	3 mg food/larva	6 larvae/vial	94	2.45	f	8
checked	3 mg food/larva	6 larvae/vial	94	2.55	f	8
checked	3 mg food/larva	6 larvae/vial	94	2.77	f	7
checked	3 mg food/larva	6 larvae/vial	94	3.61	f	10
checked	3 mg food/larva	6 larvae/vial	94	2.02	m	6
checked	3 mg food/larva	6 larvae/vial	94	2.05	m	7
checked	4 mg food/larva	6 larvae/vial	95	2.18	m	9
checked	4 mg food/larva	6 larvae/vial	95	2.21	m	8
checked	4 mg food/larva	6 larvae/vial	95	2.47	m	7
checked	4 mg food/larva	5 larvae/vial	96	4.3	f	6
checked	4 mg food/larva	5 larvae/vial	96	2.57	m	6
checked	3 mg food/larva	5 larvae/vial	97	2.85	f	6
checked	3 mg food/larva	5 larvae/vial	97	1.92	m	6
checked	3 mg food/larva	5 larvae/vial	97	2.09	m	6
checked	3 mg food/larva	5 larvae/vial	97	2.15	m	7
checked	3 mg food/larva	5 larvae/vial	97	2.16	m	8
checked	4 mg food/larva	6 larvae/vial	98	2.29	m	6
checked	4 mg food/larva	6 larvae/vial	98	2.31	m	6
checked	4 mg food/larva	6 larvae/vial	98	2.54	m	7
checked	4 mg food/larva	5 larvae/vial	99	3.07	f	8
checked	4 mg food/larva	5 larvae/vial	99	3.79	f	7
checked	4 mg food/larva	5 larvae/vial	99	1.94	m	6
checked	4 mg food/larva	5 larvae/vial	99	2.31	m	6
checked	4 mg food/larva	5 larvae/vial	99	2.43	m	6
checked	3 mg food/larva	5 larvae/vial	100	2.42	f	8
checked	3 mg food/larva	5 larvae/vial	100	2.43	f	14
checked	3 mg food/larva	5 larvae/vial	100	2.73	f	9
checked	3 mg food/larva	5 larvae/vial	100	1.7	m	6
checked	3 mg food/larva	5 larvae/vial	100	1.96	m	7
checked	4 mg food/larva	5 larvae/vial	101	2.83	f	8
checked	4 mg food/larva	5 larvae/vial	101	3.62	f	6
checked	4 mg food/larva	5 larvae/vial	101	2.13	m	6
checked	4 mg food/larva	5 larvae/vial	101	2.33	m	7
checked	4 mg food/larva	5 larvae/vial	101	2.34	m	6
checked	3 mg food/larva	5 larvae/vial	102	3.12	f	7
checked	3 mg food/larva	5 larvae/vial	102	1.69	m	7
checked	3 mg food/larva	5 larvae/vial	102	1.83	m	6
checked	3 mg food/larva	5 larvae/vial	102	1.97	m	7
checked	3 mg food/larva	5 larvae/vial	102	2.11	m	6
checked	3 mg food/larva	5 larvae/vial	103	2.34	f	8
checked	3 mg food/larva	5 larvae/vial	103	2.92	f	7
checked	3 mg food/larva	5 larvae/vial	103	1.76	m	7
checked	3 mg food/larva	5 larvae/vial	103	1.88	m	6
checked	3 mg food/larva	5 larvae/vial	103	1.97	m	10
checked	4 mg food/larva	5 larvae/vial	104	2.9	f	9
checked	4 mg food/larva	5 larvae/vial	104	3.81	f	7
checked	4 mg food/larva	5 larvae/vial	104	2.15	m	6
checked	4 mg food/larva	5 larvae/vial	104	2.33	m	6
checked	4 mg food/larva	5 larvae/vial	104	2.61	m	6
checked	3 mg food/larva	5 larvae/vial	105	3.18	f	7
checked	3 mg food/larva	5 larvae/vial	105	1.87	m	5
checked	3 mg food/larva	5 larvae/vial	105	2.11	m	7
checked	3 mg food/larva	5 larvae/vial	105	2.19	m	5
checked	4 mg food/larva	6 larvae/vial	106	2.43	m	7
checked	4 mg food/larva	6 larvae/vial	106	2.52	m	7
checked	4 mg food/larva	6 larvae/vial	106	2.52	m	7
checked	4 mg food/larva	6 larvae/vial	106	2.6	m	7
checked	3 mg food/larva	5 larvae/vial	107	1.96	f	18
checked	3 mg food/larva	5 larvae/vial	107	2.29	f	8
checked	3 mg food/larva	5 larvae/vial	107	2.96	f	7
checked	3 mg food/larva	5 larvae/vial	107	3.13	f	6
checked	3 mg food/larva	5 larvae/vial	107	1.94	m	9
checked	3 mg food/larva	6 larvae/vial	108	2.01	f	8
checked	3 mg food/larva	6 larvae/vial	108	2.22	f	8
checked	3 mg food/larva	6 larvae/vial	108	2.54	f	8
checked	3 mg food/larva	6 larvae/vial	108	1.65	m	7
checked	3 mg food/larva	6 larvae/vial	108	2.01	m	6
checked	3 mg food/larva	6 larvae/vial	108	2.01	m	7
checked	3 mg food/larva	6 larvae/vial	109	2.32	f	9
checked	3 mg food/larva	6 larvae/vial	109	3.41	f	10
checked	3 mg food/larva	6 larvae/vial	109	1.69	m	7
checked	3 mg food/larva	6 larvae/vial	109	1.94	m	8
checked	3 mg food/larva	6 larvae/vial	109	1.95	m	8
checked	3 mg food/larva	5 larvae/vial	110	1.57	m	10
checked	3 mg food/larva	5 larvae/vial	110	2.03	m	8
checked	3 mg food/larva	5 larvae/vial	110	2.18	m	6
checked	3 mg food/larva	5 larvae/vial	110	2.4	m	6
checked	4 mg food/larva	6 larvae/vial	111	2.67	f	8
checked	4 mg food/larva	6 larvae/vial	111	3.73	f	8
checked	4 mg food/larva	6 larvae/vial	111	2.14	m	6
checked	4 mg food/larva	6 larvae/vial	111	2.18	m	6
checked	3 mg food/larva	6 larvae/vial	112	2.55	f	8
checked	3 mg food/larva	6 larvae/vial	112	2.91	f	7
checked	3 mg food/larva	6 larvae/vial	112	3.51	f	7
checked	3 mg food/larva	6 larvae/vial	112	1.66	m	7
checked	3 mg food/larva	6 larvae/vial	112	2.26	m	6
checked	4 mg food/larva	5 larvae/vial	113	3.49	f	7
checked	4 mg food/larva	5 larvae/vial	113	3.5	f	7
checked	4 mg food/larva	5 larvae/vial	113	3.75	f	7
checked	4 mg food/larva	5 larvae/vial	113	2.71	m	6
checked	4 mg food/larva	5 larvae/vial	114	2.55	f	9
checked	4 mg food/larva	5 larvae/vial	114	3.4	f	7
checked	4 mg food/larva	5 larvae/vial	114	3.53	f	7
checked	4 mg food/larva	5 larvae/vial	114	3.63	f	7
checked	4 mg food/larva	5 larvae/vial	114	1.8	m	8
checked	3 mg food/larva	5 larvae/vial	115	2.86	f	7
checked	3 mg food/larva	5 larvae/vial	115	2.89	f	6
checked	3 mg food/larva	5 larvae/vial	115	2.48	m	5
checked	3 mg food/larva	5 larvae/vial	116	2.01	f	7
checked	3 mg food/larva	5 larvae/vial	116	1.62	m	7
checked	3 mg food/larva	5 larvae/vial	116	1.98	m	6
checked	3 mg food/larva	5 larvae/vial	116	2.03	m	6
checked	3 mg food/larva	5 larvae/vial	116	2.15	m	7
checked	4 mg food/larva	6 larvae/vial	117	2.15	m	6
checked	4 mg food/larva	5 larvae/vial	118	2.08	f	6
checked	4 mg food/larva	6 larvae/vial	119	3.65	f	6
checked	4 mg food/larva	6 larvae/vial	119	3.93	f	7
checked	4 mg food/larva	6 larvae/vial	119	3.95	f	7
checked	4 mg food/larva	6 larvae/vial	119	2.27	m	6
checked	4 mg food/larva	6 larvae/vial	119	2.54	m	6
checked	3 mg food/larva	5 larvae/vial	120	1.96	f	8
checked	3 mg food/larva	5 larvae/vial	120	2.32	f	7
checked	3 mg food/larva	5 larvae/vial	120	1.2	m	9
checked	3 mg food/larva	5 larvae/vial	120	1.23	m	8
checked	3 mg food/larva	5 larvae/vial	120	1.54	m	7
checked	4 mg food/larva	5 larvae/vial	121	2.95	f	6
checked	4 mg food/larva	5 larvae/vial	121	3.18	f	9
checked	4 mg food/larva	5 larvae/vial	121	3.45	f	7
checked	4 mg food/larva	5 larvae/vial	121	3.63	f	7
checked	4 mg food/larva	5 larvae/vial	121	2.24	m	6
checked	4 mg food/larva	6 larvae/vial	122	4.84	f	7
checked	3 mg food/larva	6 larvae/vial	123	2.53	f	7
checked	3 mg food/larva	6 larvae/vial	123	3.12	f	7
checked	3 mg food/larva	6 larvae/vial	123	3.4	f	6
checked	3 mg food/larva	6 larvae/vial	123	3.51	f	7
checked	3 mg food/larva	6 larvae/vial	123	2.23	m	6
checked	4 mg food/larva	5 larvae/vial	125	2.17	f	8
checked	4 mg food/larva	5 larvae/vial	125	3.48	f	7
checked	4 mg food/larva	5 larvae/vial	125	2.08	m	6
checked	4 mg food/larva	5 larvae/vial	125	2.1	m	6
checked	4 mg food/larva	5 larvae/vial	125	2.1	m	6
checked	4 mg food/larva	5 larvae/vial	126	3.2	f	7
checked	4 mg food/larva	5 larvae/vial	126	3.32	f	7
checked	4 mg food/larva	5 larvae/vial	126	4.16	f	6
checked	4 mg food/larva	5 larvae/vial	126	2.18	m	7
checked	4 mg food/larva	5 larvae/vial	126	2.46	m	6
checked	3 mg food/larva	5 larvae/vial	127	2.01	f	8
checked	3 mg food/larva	5 larvae/vial	127	2.26	f	7
checked	3 mg food/larva	5 larvae/vial	127	2.75	f	12
checked	3 mg food/larva	5 larvae/vial	127	1.57	m	7
checked	3 mg food/larva	5 larvae/vial	127	1.69	m	7
checked	3 mg food/larva	6 larvae/vial	128	3.72	f	7
checked	3 mg food/larva	6 larvae/vial	128	4.13	f	6
checked	3 mg food/larva	6 larvae/vial	128	2.2	m	7
checked	3 mg food/larva	6 larvae/vial	128	2.27	m	6
checked	3 mg food/larva	5 larvae/vial	129	2.49	f	8
checked	3 mg food/larva	5 larvae/vial	129	1.63	m	8
checked	3 mg food/larva	5 larvae/vial	129	1.86	m	6
checked	3 mg food/larva	5 larvae/vial	129	1.94	m	6
checked	3 mg food/larva	6 larvae/vial	130	2.43	f	8
checked	3 mg food/larva	6 larvae/vial	130	2.49	f	7
checked	3 mg food/larva	6 larvae/vial	130	2.55	f	8
checked	3 mg food/larva	6 larvae/vial	130	2.59	f	7
checked	3 mg food/larva	6 larvae/vial	130	2.62	f	8
checked	3 mg food/larva	6 larvae/vial	130	1.63	m	8
checked	3 mg food/larva	6 larvae/vial	131	3.04	f	7
checked	3 mg food/larva	6 larvae/vial	131	3.94	f	7
checked	3 mg food/larva	6 larvae/vial	131	1.92	m	10
checked	3 mg food/larva	6 larvae/vial	131	2.02	m	13
checked	3 mg food/larva	6 larvae/vial	131	2.47	m	7
checked	3 mg food/larva	5 larvae/vial	132	1.64	f	17
checked	3 mg food/larva	5 larvae/vial	132	2.76	f	8
checked	3 mg food/larva	5 larvae/vial	132	1.39	m	8
checked	3 mg food/larva	5 larvae/vial	132	1.55	m	9
checked	3 mg food/larva	5 larvae/vial	132	1.74	m	7
checked	3 mg food/larva	5 larvae/vial	133	2.06	f	8
checked	3 mg food/larva	5 larvae/vial	133	1.43	m	7
checked	3 mg food/larva	5 larvae/vial	133	1.72	m	8
checked	3 mg food/larva	5 larvae/vial	133	2.18	m	5
checked	3 mg food/larva	5 larvae/vial	133	2.32	m	7
checked	3 mg food/larva	6 larvae/vial	134	2.27	f	8
checked	3 mg food/larva	6 larvae/vial	134	2.29	f	8
checked	3 mg food/larva	6 larvae/vial	134	2.79	f	7
checked	3 mg food/larva	6 larvae/vial	134	1.8	m	6
checked	3 mg food/larva	6 larvae/vial	134	1.87	m	7
checked	3 mg food/larva	6 larvae/vial	134	2.22	m	5
checked	4 mg food/larva	6 larvae/vial	135	2.96	f	9
checked	4 mg food/larva	6 larvae/vial	135	3.46	f	11
checked	4 mg food/larva	6 larvae/vial	135	2.15	m	9
checked	4 mg food/larva	6 larvae/vial	135	2.36	m	8
checked	4 mg food/larva	6 larvae/vial	135	2.41	m	7
checked	4 mg food/larva	6 larvae/vial	135	2.44	m	7
checked	4 mg food/larva	5 larvae/vial	136	2.42	m	6
checked	4 mg food/larva	5 larvae/vial	136	2.51	m	7
checked	4 mg food/larva	5 larvae/vial	136	2.73	m	7
checked	4 mg food/larva	6 larvae/vial	137	3.96	f	8
checked	4 mg food/larva	6 larvae/vial	137	4.05	f	6
checked	4 mg food/larva	6 larvae/vial	137	4.46	f	7
checked	4 mg food/larva	6 larvae/vial	137	2.15	m	6
checked	4 mg food/larva	6 larvae/vial	137	2.74	m	6
checked	4 mg food/larva	6 larvae/vial	138	3.63	f	9
checked	4 mg food/larva	6 larvae/vial	138	3.77	f	7
checked	4 mg food/larva	6 larvae/vial	138	2.13	m	6
checked	4 mg food/larva	6 larvae/vial	138	2.25	m	12
checked	4 mg food/larva	6 larvae/vial	138	2.34	m	6
checked	4 mg food/larva	6 larvae/vial	138	2.37	m	8
checked	3 mg food/larva	6 larvae/vial	140	2.23	m	6
checked	3 mg food/larva	6 larvae/vial	140	2.39	m	7
checked	3 mg food/larva	5 larvae/vial	141	2.01	f	8
checked	3 mg food/larva	5 larvae/vial	141	2.48	f	9
checked	3 mg food/larva	5 larvae/vial	141	3.68	f	8
checked	3 mg food/larva	6 larvae/vial	142	2.75	f	8
checked	3 mg food/larva	6 larvae/vial	142	2.99	f	8
checked	3 mg food/larva	6 larvae/vial	142	3.21	f	12
checked	3 mg food/larva	6 larvae/vial	142	1.88	m	8
checked	3 mg food/larva	6 larvae/vial	142	2.33	m	6
checked	4 mg food/larva	6 larvae/vial	143	3.79	f	6
checked	4 mg food/larva	6 larvae/vial	143	3.89	f	6
checked	4 mg food/larva	6 larvae/vial	143	4.16	f	6
checked	4 mg food/larva	6 larvae/vial	143	1.99	m	5
checked	4 mg food/larva	6 larvae/vial	143	2	m	6
checked	4 mg food/larva	6 larvae/vial	144	4.68	f	9
checked	4 mg food/larva	5 larvae/vial	145	3.32	f	8
checked	4 mg food/larva	5 larvae/vial	145	3.81	f	8
checked	4 mg food/larva	5 larvae/vial	145	3.98	f	7
checked	4 mg food/larva	5 larvae/vial	145	2.55	m	6
checked	4 mg food/larva	6 larvae/vial	146	2.21	m	7
checked	4 mg food/larva	6 larvae/vial	146	2.34	m	6
checked	4 mg food/larva	6 larvae/vial	146	2.36	m	7
checked	3 mg food/larva	5 larvae/vial	147	3.33	f	6
checked	3 mg food/larva	5 larvae/vial	147	2.15	m	7
checked	4 mg food/larva	5 larvae/vial	148	4.38	f	6
checked	4 mg food/larva	5 larvae/vial	148	2.55	m	6
checked	3 mg food/larva	6 larvae/vial	149	2.93	f	15
checked	3 mg food/larva	6 larvae/vial	149	3.29	f	8
checked	3 mg food/larva	6 larvae/vial	149	3.7	f	8
checked	4 mg food/larva	5 larvae/vial	150	4.2	f	6
checked	4 mg food/larva	6 larvae/vial	151	4.01	f
checked	4 mg food/larva	6 larvae/vial	151	4.11	f	7
checked	4 mg food/larva	6 larvae/vial	151	2.22	m	7
checked	4 mg food/larva	6 larvae/vial	151	2.42	m	7
checked	4 mg food/larva	6 larvae/vial	151	2.69	m	7
checked	4 mg food/larva	6 larvae/vial	152	4.06	f	8
checked	4 mg food/larva	6 larvae/vial	152	4.36	f	7
checked	4 mg food/larva	6 larvae/vial	152	4.44	f	8
checked	3 mg food/larva	6 larvae/vial	153	2.12	f	7
checked	3 mg food/larva	6 larvae/vial	153	1.67	m	6
checked	3 mg food/larva	6 larvae/vial	153	1.76	m	12
checked	3 mg food/larva	6 larvae/vial	153	2.04	m	5
checked	3 mg food/larva	6 larvae/vial	153	2.11	m	5
checked	3 mg food/larva	6 larvae/vial	154	2.07	f	9
checked	3 mg food/larva	6 larvae/vial	154	3.03	f	9
checked	3 mg food/larva	6 larvae/vial	154	1.48	m	8
checked	3 mg food/larva	6 larvae/vial	154	1.49	m	6
checked	3 mg food/larva	6 larvae/vial	154	1.64	m	10
checked	3 mg food/larva	6 larvae/vial	154	2	m	6
checked	3 mg food/larva	6 larvae/vial	155	1.93	f	11
checked	3 mg food/larva	6 larvae/vial	155	2.16	f	9
checked	3 mg food/larva	6 larvae/vial	155	2.71	f	15
checked	3 mg food/larva	6 larvae/vial	155	3.02	f	10
checked	3 mg food/larva	6 larvae/vial	155	1.64	m	10
checked	3 mg food/larva	6 larvae/vial	155	1.88	m	8
checked	4 mg food/larva	6 larvae/vial	156	3.4	f	8
checked	4 mg food/larva	6 larvae/vial	156	3.55	f	7
checked	4 mg food/larva	6 larvae/vial	156	2.05	m	8
checked	4 mg food/larva	6 larvae/vial	156	2.11	m	6
checked	4 mg food/larva	6 larvae/vial	156	2.36	m	6
checked	4 mg food/larva	6 larvae/vial	156	2.36	m	6
checked	4 mg food/larva	5 larvae/vial	157	3.99	f	6
checked	4 mg food/larva	5 larvae/vial	157	2.08	m	5
checked	4 mg food/larva	5 larvae/vial	157	2.29	m	5
checked	4 mg food/larva	5 larvae/vial	157	2.49	m	5
checked	4 mg food/larva	5 larvae/vial	157	2.62	m	7
checked	3 mg food/larva	6 larvae/vial	158	2.01	f	13
checked	3 mg food/larva	6 larvae/vial	158	2.49	f	9
checked	3 mg food/larva	6 larvae/vial	158	2.6	f	14
checked	3 mg food/larva	6 larvae/vial	158	1.85	m	8
checked	3 mg food/larva	6 larvae/vial	158	1.87	m	7
checked	3 mg food/larva	6 larvae/vial	158	2.84	m	6
checked	4 mg food/larva	5 larvae/vial	159	3.72	f	13
checked	4 mg food/larva	5 larvae/vial	159	3.81	f	7
checked	4 mg food/larva	5 larvae/vial	159	1.92	m	7
checked	4 mg food/larva	5 larvae/vial	159	2.07	m	7
checked	4 mg food/larva	5 larvae/vial	160	3.86	f	8
checked	4 mg food/larva	5 larvae/vial	160	2.35	m	8
checked	4 mg food/larva	5 larvae/vial	160	2.64	m	7
checked	4 mg food/larva	5 larvae/vial	160	2.71	m	6
